# Supplementary material for: Post-Peak Cooling Rate Is Strongly Associated with Layer-Resolved Porosity Evolution in Hybrid WAAM–FSP Al 4043 Multi-Layer Walls
Source: Materials (Basel). 2026 Jul 7;19(13):2922. doi: 10.3390/ma19132922 (PMC13363642; doi:10.3390/ma19132922)
Supplement: Supplementary file 1 [file materials-19-02922-s001.zip]

Archive with 1 entries (1 files):
- materials-4278295-supplementary.pdf
